# Supplementary material for: The Microbiome of Catfish (Ictalurus punctatus) Treated with Natural Preservatives During Refrigerated Storage
Source: Microorganisms. 2025 Jan 23;13(2):244. doi: 10.3390/microorganisms13020244 (PMC11857556; doi:10.3390/microorganisms13020244)
Supplement: Supplementary file 1 [file microorganisms-13-00244-s001.zip]

Archive with 1 entries (1 files):
- microorganisms-3417415-supplementary.pdf
